# Supplementary material for: Erythrocyte Plasma Membrane Lipid Composition Mirrors That of Neurons and Glial Cells in Murine Experimental In Vitro and In Vivo Inflammation
Source: Cells. 2023 Feb 9;12(4):561. doi: 10.3390/cells12040561 (PMC9953778; doi:10.3390/cells12040561)
Supplement: Supplementary file 1 [file cells-12-00561-s001.zip]

Archive with 1 entries (1 files):
- cells-2175476-supplementary.pdf
